# Supplementary material for: Tightly linked Rps12 and Rps13 genes provide broad-spectrum Phytophthora resistance in soybean
Source: Sci Rep. 2021 Aug 19;11:16907. doi: 10.1038/s41598-021-96425-1 (PMC8377050; doi:10.1038/s41598-021-96425-1)
Supplement: Supplementary file 2 — Supplementary Table S1. [file 41598_2021_96425_MOESM2_ESM.xlsx]

## Sheet: Table-4
Table S3. Primers for SBP markers on Rps12-Rps13 locus.
Primer Names	Primer Sequence (5'-3')	Restriction Enzymes
SBP50.9F	CCTTCCATATACCAAAATACG	SmlI
SBP50.9R	GGCAACAGGAAATTAGAAAG
SBP55.59F	GCTGTTTTTTTATAAAATTAAAAC	BclI
SBP55.59R	GGAGGAAGAAAAACATTATAC
SBP55.61F	GCCAATTAATAACACAAATAGC	BstNI
SBP55.61R	GGGATGGACAAACATACTTTGG
SBP56.59F	GTGACGTCATTTGTTCATTTCAG	MluCI
SBP56.59R	GCTCCTATTACTTATACCTGC
SBP57.21F	GGTGAGTTAGAAATCACATCATG	SfcI
SBP57.21R	CAGGAACTCCATCAGTGAAACAAG
SBP57.31F	CCATTGTTATTGTTTTTCCGTAC	DdeI
SBP57.31R	CCAAATTTTACCATTGTCCATTTG
SBP57.12F	CCCAAATCTCTATCATATCATAAC	NspI or SphI
SBP57.12R	CCTATCACTATCATATCAATGAATTAG
SBP57.14F	CCATAACACTCCAATGACTCCACCCATTG	EcoRV
SBP57.14R	CCCTAAATATCAGTGAAGCAGAATAAAG
SBP51.3F	GTGTATATATGAGTAGCATTTCG	BspHI
SBP51.3R	GCATTTGGACACTCTTAACACGTCAG
SBP55.97F	GGATTTGTGTTACTTAATTTCTTTTCAAC	BsgI
SBP55.97R	GGCTCATTTTCATGAAGAAGG
SBP-56.05F	CGAATTACAAAAGCACCATG	NsiI
SBP56.05R	GCCAGGTAACTTAACTTCATATC
SBP56.13F	GCGTCGTCTTTCCACAATAAATTC	SfaNI
SBP56.13R	GAGGAAAAAAGAGAGAGTGAATTAAAC
SBP56.19F	TTGAGGGTGTTAAAGGTCAAGTG	Bsp1286I/BanII
SBP56.19R	CACTTGTTATTATTATTCAGTAAC
SBP56.27F	GACTTGACTATTATAAAACATAATTTAC	BglII/DpnI
SBP56.27R	CGAAATATATATGACAAAATAATATATAAATG
SBP56.28F	CACGTGTTTTTCTGAAATCTCTTTTC	BsaXI
SBP56.28R	CCCGGTTCACGCCGTGCTTC
SBP56.30F	CCTAGATTGGTGAGTGAGACCAC	Hpy188III/LpnPI
SBP56.30R	CCATGAAGCTCCACATATACAAG
SBP56.32F	GCAGAACCCCTCTACCTTTAATAC	Fnu4HI/MspA1I
SBP56.32R	GCGGTTGTTTCTTCCTACAGATC
Need to be ordered-10.8.19
55.974477F	GGATTTGTGTTACTTAATTTCTTTTCAAC	BsgI
55.974477R	GGCTCATTTTCATGAAGAAGG
56.050328F	CGAATTACAAAAGCACCATG	NsiI
56.050328R	GCCAGGTAACTTAACTTCATATC
SBP56.131256F	GCGTCGTCTTTCCACAATAAATTC	SfaNI
SBP56.131256R	GAGGAAAAAAGAGAGAGTGAATTAAAC
SBP56.188920F	TTGAGGGTGTTAAAGGTCAAGTG	Bsp1286I/BanII
SBP56.188920R	CACTTGTTATTATTATTCAGTAAC
SBP56269747F	GACTTGACTATTATAAAACATAATTTAC	BglII/DpnI
SBP56269747R	CGAAATATATATGACAAAATAATATATAAATG
SBP56277793F	CACGTGTTTTTCTGAAATCTCTTTTC	BsaXI
SBP56277793R	CCCGGTTCACGCCGTGCTTC
SBP56299337F	CCTAGATTGGTGAGTGAGACCAC	Hpy188III/LpnPI
SBP56299337R	CCATGAAGCTCCACATATACAAG
SBP56319742F	GCAGAACCCCTCTACCTTTAATAC	Fnu4HI/MspA1I
SBP56319742R	GCGGTTGTTTCTTCCTACAGATC
