# Supplementary material for: Tightly linked Rps12 and Rps13 genes provide broad-spectrum Phytophthora resistance in soybean
Source: Sci Rep. 2021 Aug 19;11:16907. doi: 10.1038/s41598-021-96425-1 (PMC8377050; doi:10.1038/s41598-021-96425-1)
Supplement: Supplementary file 3 — Supplementary Table S2. [file 41598_2021_96425_MOESM3_ESM.xlsx]

## Sheet: Table-5
Table S2. Primers for SSR markers linked to different Rps genes
Primer Names	Primer Sequence (5'-3')
Satt335Fw	CAA GCT CAA GCC TCA CAC AT
Satt335Rv	TGA CCA GAG TCC AAA GTT CAT C
Satt510Fw	GCG AGT TTC GCC GTT ACC ACC TCA GCT T
Satt510Rv	CCC TCT TAT TTC ACC CTA AGA CCT ACA A
Satt663Fw	GCG TCA TGC AAT GTT GTA TAA T
Satt663Rv	GCG ACT GCA GAT AAC TTG ACT GGT AGT
Sat_144Fw	CCC TCT TCA TTT CCC TTG GT
Sat_144Rv	CCT CCC AAT ATC TTT GGG ATA A
Satt440Fw	TGA GAA CGT TTG AAA AGA GAT
Satt440Rv	GAA GAG ATT AAG CAT AAA GAA TAC TT
Satt631Fw	GGT AGA TCC AGG AGC TTG AGT CAG
Satt631Rv	GCG CAT CTC ACT GCA CTT GAT TTT
Satt683Fw	GCG GGT GTG GGT CCT CAA TTA AAT A
Satt683Rv	GCG GTT TTC CCT AAA CTA ACC TAA C
Satt152Fw	GCG CTA TTC CTA TCA CAA CAC A
Satt152Rv	TAG GGT TGT CAC TGT TTT GTT CTT A
Satt530Fw	CAT GCA TAT TGA CTT CAT TAT T
Satt530Rv	CCA AGC GGG TGA AGA GGT TTT T
Satt009Fw	CCA ACT TGA AAT TAC TAG AGA AA
Satt009Rv	CTT ACT AGC GTA TTA ACC CTT
Sat_186Fw	GCG ACG CGC TAG TCT TAT TT
Sat_186Rv	GCG GAT GGC TTT TAC TTT
Sattwd15-24Fw	CTT TGT CCC CTC CTT TAG
Sattwd15-24Rv	TTC AAC AAG AAA AGG TAA
Sattwd15-25Fw	TCA TCC AAC AAC ACG CCA TT
Sattwd15-25Rv	CTC CAT AGT TTG CTT TTA
Sattwd15-47Fw	GAA CCT AAA CCC ACC CAA
Sattwd15-47Rv	TGC TAA AAG GGT GGG AAT
SSR_07_0286Fw	AAA AAT CAG CAC CCA TCG AC
SSR_07_0286Rv	AGC CCT GGC CTT ATT TTG TT
SSR_07_0300Fw	TCG CAA TAT TGG CTA CGA TG
SSR_07_0300Rv	CTG AAA ACA AAA TAA AAG AGA ACA AA
SSR_07_0295Fw	CTC TCC TTT CAT TCC CCA CA
SSR_07_0295Rv	TTC TTG GAG CTT CGG AGG TA
Satt159Fw	GAA ATG CCC AGA AAA ACC TAA TAA C
Satt159Rv	TGA AGC AAC AAA ATA GAG GAA TAG AG
SSR_03_0250Fw	AAA ACC TCG TTC CCA CTG TT
SSR_03_0250Rv	TCT TCC TTG GAC TCC TCG AA
SSR_16_1275Fw	CAA GTC TAT TGT CTC ATT GAT GTT TC
SSR_16_1275Rv	ATT TGG CAT TGT GCA TGA GA
Sat_144Fw	GCG CCC TCT TCA TTT CCC TTG GTT
Sat_144Rv	GCG CCC AAT ATC TTT GGG ATA AAT
SattWM82-50Fw	GGG AAA AGA TCA CCT TG
SattWM82-50Rv	TGT CCT TGT GAA TTG TGA
Satt1k4bFw	TTT GCT TTC TTT CTA CTG TCA CTG
Satt1k4bRv	ACG CCT ATT ATG TTT TTG CTT TTT
Sequences of primers for SSR markers were obtained from SOYBASE (http://www. Soybase.org/).
