# Supplementary material for: Tightly linked Rps12 and Rps13 genes provide broad-spectrum Phytophthora resistance in soybean
Source: Sci Rep. 2021 Aug 19;11:16907. doi: 10.1038/s41598-021-96425-1 (PMC8377050; doi:10.1038/s41598-021-96425-1)
Supplement: Supplementary file 4 — Supplementary Table S3. [file 41598_2021_96425_MOESM4_ESM.xlsx]

## Sheet: Table-3
Table S3. Genotypes of the 120RILs.
Rps genes--->	12	13	3	8	2		1, 7, 9, Yu25, WY		10	11	UN1
RILs	Phenotype	Phenotype	Satt510	Satt663	Satt440	Satt631	Satt152	Satt009	Sattwd15-24	Sattwd07-0286	Satt03-0250	Satt159
1	B	B	A	B	H	B	B	B	B	A	B	B
2	A	A	A	B	B	B	A	A	A	A	A	A
3	B	B	A	B	B	A	A	A	B	B	A	A
4	B	B	A	B	H	B	B	B	B	A	B	B
5	B	B	A	B	B	B	B	B	B	A	B	B
6	B	A	A	A	B	B	B	B	B	B	B	B
7	B	B	A	B	A	A	A	A	B	B	A	A
8	B	B	A	A	A	B	B	B	B	B	B	B
10	B	B	A	A	B	B	B	B	A	B	B	B
11	B	B	A	B	H	A	A	A	B	B	A	A
PI399036	B	B	B	B	B	B	B	B	B	B	B	B
AR2	A	A	A	A	A	A	A	A	A	A	A	A
12	B	A	A	A	A	A	A	A	A	H	A	A
81	A	B	A	A	A	A	A	A	A	B	A	A
9	B	A	A	A	A	B	B	B	B	H	B	B
14	B	B	A	H	A	A	A	A	A	H	A	A
13	B	B	B	A	B	A	A	A	B	H	A	A
15	B	B	A	A	B	B	B	B	B	B	B	B
16	B	A	A	A	B	B	B	B	B	B	B	B
17	B	B	A	B	B	A	A	A	B	B	A	A
18	B	B	A	A	A	B	A	B	B	B	B	B
19	B	B	A	B	H	B	A	B	A	A	B	B
20	B	B	A	B	A	B	B	A	A	B	B	B
21	B	B	A	B	A	B	B	A	A	B	B	B
22	B	B	A	A	A	A	A	A	A	B	A	A
23	B	B	A	A	B	A	B	A	B	B	A	B
24	A	A	A	B	B	B	A	A	A	A	A	A
25	B	B	A	B	H	B	A	B	A	A	B	B
26	A	A	B	B	B	B	A	A	A	A	A	A
27	B	B	A	A	B	A	B	A	B	B	A	B
28	B	B	A	A	B	A	A	B	A	B	B	B
29	B	B	A	A	B	A	A	A	A	B	A	A
30	B	B	A	A	A	B	A	B	B	A	B	B
31	B	B	A	B	B	B	A	B	B	B	B	B
32	B	B	A	A	B	A	A	A	B	B	A	A
33	B	B	A	A	B	A	A	A	B	B	A	A
34	B	B	A	A	B	B	B	B	A	B	B	B
35	B	B	A	B	H	A	A	A	B	B	A	A
36	A	A	B	B	A	B	B	A	B	B	A	B
37	B	B	A	A	B	B	B	B	B	B	B	B
38	A	A	A	B	B	B	A	A	A	A	A	A
39	B	B	A	A	B	B	B	A	B	A	B	B
40	B	B	A	A	B	A	A	A	A	B	A	A
41	A	A	A	B	B	B	A	A	A	A	A	A
42	B	A	A	A	B	H	A	A	B	A	B	A
43	B	B	A	A	B	B	B	A	B	A	B	B
44	A	A	A	B	B	B	A	A	A	A	A	A
45	B	A	B	A	B	B	B	A	B	A	B	B
46	B	B	A	B	H	B	B	A	A	B	B	B
47	B	B	A	A	A	B	B	A	B	A	B	B
48	B	B	A	A	A	A	A	A	B	B	A	A
49	B	A	A	A	B	B	A	A	B	A	A	B
50	B	B	A	A	A	A	A	A	B	B	A	A
51	B	B	A	A	B	A	A	A	B	B	A	A
52	B	B	A	B	B	A	A	A	A	A	A	A
53	B	B	H	B	B	B	B	A	A	A	A	B
54	B	B	A	B	B	B	B	B	A	B	A	B
55	B	B	A	A	A	A	A	A	A	B	A	A
56	B	B	A	B	A	B	B	B	B	B	B	B
57	A	A	A	B	A	A	A	A	A	B	A	A
58	B	B	A	A	A	A	A	A	A	B	A	A
59	B	B	A	B	B	A	A	A	A	A	A	A
60	B	B	A	B	B	B	B	B	B	B	B	B
61	A	A	A	A	A	A	A	A	A	A	A	A
62	A	A	A	A	A	A	A	A	A	A	A	A
63	A	A	A	A	A	A	A	A	A	A	A	A
64	A	A	A	A	A	A	A	A	A	A	A	A
65	A	A	A	A	A	A	A	A	A	A	A	A
66	A	A	A	A	A	A	A	A	A	A	A	A
67	B	B	A	A	A	A	A	A	A	B	A	A
68	A	A	A	A	A	A	A	A	A	A	A	A
69	A	A	A	A	A	A	A	A	A	A	A	A
70	A	A	A	A	A	A	A	A	A	A	A	A
71	A	A	A	A	A	A	A	A	A	A	A	A
72	A	A	A	A	A	A	A	A	A	A	A	A
73	A	A	A	A	A	A	A	A	A	A	A	A
74	A	A	A	A	A	A	A	A	A	A	A	A
75	A	A	A	A	A	A	A	A	A	A	A	A
76	A	A	A	A	A	A	A	A	A	A	A	A
77	A	A	A	A	A	A	A	A	A	A	A	A
78	A	A	A	A	A	A	A	A	A	A	A	A
79	A	A	A	A	A	A	A	A	A	A	A	A
80	A	A	A	A	A	A	A	A	A	A	A	A
82	B	B	A	A	A	A	A	A	A	B	A	A
83	A	A	A	A	A	A	A	A	A	A	A	A
84	A	A	A	A	A	A	A	A	A	A	A	A
85	A	A	A	A	A	A	A	A	A	A	A	A
86	A	A	A	A	A	A	A	A	A	A	A	A
87	B	B	A	A	A	A	A	A	A	B	A	A
88	A	A	A	A	A	A	A	A	A	A	A	A
89	A	A	A	A	A	A	A	A	A	A	A	A
90	A	A	A	A	A	A	A	A	A	A	A	A
91	A	A	A	A	A	A	A	A	A	A	A	A
92	A	A	A	A	A	A	A	A	A	A	A	A
93	A	A	A	A	A	A	A	A	A	A	A	A
94	A	A	A	A	A	A	A	A	A	A	A	A
95	A	A	A	A	A	A	A	A	A	A	A	A
96	A	A	A	A	A	A	A	A	A	A	A	A
97	A	A	A	A	A	A	A	A	A	A	A	A
98	A	A	A	A	A	A	A	A	A	A	A	A
99	B	B	A	A	A	A	A	A	A	B	A	A
100	A	A	A	A	A	A	A	A	A	A	A	A
101	B	B	A	A	A	A	A	A	A	B	A	A
102	A	A	A	A	A	A	A	A	A	A	A	A
103	A	A	A	A	A	A	A	A	A	A	A	A
104	A	A	A	A	A	A	A	A	A	A	A	A
105	A	A	A	A	A	A	A	A	A	A	A	A
106	A	A	A	A	A	A	A	A	A	A	A	A
107	A	A	A	A	A	A	A	A	A	A	A	A
108	A	A	A	A	A	A	A	A	A	A	A	A
109	A	A	A	A	A	A	A	A	A	A	A	A
110	A	A	A	A	A	A	A	A	A	A	A	A
111	A	A	A	A	A	A	A	A	A	A	A	A
112	B	B	A	A	A	A	A	A	A	B	A	A
113	A	A	A	A	A	A	A	A	A	A	A	A
114	A	A	A	A	A	A	A	A	A	A	A	A
115	A	A	A	A	A	A	A	A	A	A	A	A
116	A	A	A	A	A	A	A	A	A	A	A	A
117	A	A	A	A	A	A	A	A	A	A	A	A
118	A	A	A	A	A	A	A	A	A	A	A	A
119	A	A	A	A	A	A	A	A	A	A	A	A
120	B	B	A	A	A	A	A	A	A	B	A	A
Genotypes at the SSR marker sites for specific Rps genes: A, homozygous for AR2 allele; B, homozygous for PI399036 allele.
Rps1c linked Satt009 SSR marker and Rps3a linked Satt510 SSR marker showed similar polymorphic band patterns as shown by differential lines carrying Rps1c or Rps3a gene and the resistant parent PI399036. This implies the presence of Rps1c and Rps3a genes inPI399036.
