# Supplementary material for: Tightly linked Rps12 and Rps13 genes provide broad-spectrum Phytophthora resistance in soybean
Source: Sci Rep. 2021 Aug 19;11:16907. doi: 10.1038/s41598-021-96425-1 (PMC8377050; doi:10.1038/s41598-021-96425-1)
Supplement: Supplementary file 5 — Supplementary Table S4. [file 41598_2021_96425_MOESM5_ESM.xlsx]

## Sheet: Table-6
Table S4. Phenotypes and genotypes of 120 RILs.
	Molecular markers
RILs	Satt191	BARCSOYSSR_18_1755	BARCSOYSSR_18_1765	BARCSOYSSR_18_1820	BARCSOYSSR_18_1830	BARCSOYSSR_18_1840	Rps12	NBSLRR130	NBSLRR533	SBP56.28	SBP56.299	SBP56.32	Sat_064	Rps13	BARCSOYSSR_18_1859	BARCSOYSSR_18_1860	SSRG60684K	BARCSOYSSR_18_1861	SBP57.12	SBP57.14
1	B	B	B	B	B	B	B	B	B	B	B	B	B	B	B	B	B	B	B	B
2	A	A	A	A	A	A	A	A	A	A	A	A	A	A	A	A	A	A	A	A
3	A	A	A	B	B	B	B	B	B	B	B	B	B	B	B	B	B	B	B	B
4	B	B	B	B	B	B	B	B	B	B	B	B	B	B	B	B	B	B	B	B
5	B	B	B	B	B	B	B	B	B	B	B	B	B	B	B	B	B	B	B	B
6	A	A	A	A	B	B	B	A	A	A	A	A	A	A	A	A	A	A	A	A
7	B	B	B	B	B	B	B	B	B	B	B	B	B	B	B	B	B	B	A	A
8	B	B	B	B	B	B	B	B	B	B	B	B	B	B	B	B	B	B	A	A
9	B	B	B	B	B	B	B	A	A	A	A	A	A	A	A	A	A	A	B	B
10	A	A	A	A	A	A	B	B	B	B	B	B	B	B	B	B	B	B	B	B
11	B	B	B	B	B	B	B	B	B	B	B	B	B	B	B	B	B	B	B	B
12	B	B	B	B	B	B	B	B	B	A	A	A	A	A	A	A	A	A	A	A
13	B	B	B	B	B	B	B	B	B	B	B	B	B	B	B	B	B	B	B	B
14	B	B	B	B	B	B	B	B	B	B	B	B	B	B	B	B	B	B	A	A
15	B	B	B	B	B	B	B	B	B	B	B	B	B	B	B	B	B	B	B	B
16	A	A	A	A	A	A	B	A	A	A	A	A	A	A	A	A	A	A	A	A
17	B	B	B	B	B	B	B	B	B	B	B	B	B	B	B	B	B	B	A	A
18	A	A	A	A	A	A	B	B	B	B	B	B	B	B	B	B	B	B	B	A
19	B	B	B	B	B	B	B	B	B	B	B	B	B	B	B	B	B	B	B	B
20	B	B	B	B	B	B	B	B	B	B	B	B	B	B	B	B	B	B	B	A
21	B	B	B	B	B	B	B	B	B	B	B	B	B	B	B	B	B	B	B	B
22	A	A	A	A	A	B	B	B	B	B	B	B	B	B	B	B	B	B	B	B
23	B	B	B	B	B	B	B	B	B	B	B	B	B	B	B	B	B	B	B	B
24	A	A	A	A	A	A	A	A	A	A	A	A	A	A	A	A	A	A	A	A
25	B	B	B	B	B	B	B	B	B	B	B	B	B	B	B	B	B	B	B	B
26	B	B	B	B	B	B	A	A	A	A	A	A	A	A	A	A	A	A	A	A
27	A	A	A	A	B	B	B	B	B	B	B	B	B	B	B	B	B	B	B	B
28	A	A	A	A	A	A	B	B	B	B	B	B	B	B	B	B	B	B	B	B
29	B	B	B	B	B	B	B	B	B	B	B	B	B	B	B	B	B	B	B	B
30	B	B	B	B	B	B	B	B	B	B	B	B	B	B	B	B	B	B	B	B
31	B	B	B	B	B	B	B	B	B	B	B	B	B	B	B	B	B	B	B	B
32	B	B	B	B	B	B	B	B	B	B	B	B	B	B	B	B	B	B	B	A
33	A	A	A	A	B	B	B	B	B	B	B	B	B	B	B	B	B	B	B	B
34	B	B	B	B	B	B	B	B	B	B	B	B	B	B	B	B	B	B	B	B
35	A	A	A	B	B	B	B	B	B	B	B	B	B	B	B	B	B	B	B	B
36	A	A	A	A	A	A	A	A	A	A	A	A	A	A	A	A	A	A	A	A
37	B	B	B	B	B	B	B	B	B	B	B	B	B	B	B	B	B	B	B	B
38	A	A	A	A	A	A	A	A	A	A	A	A	A	A	A	A	A	A	A	A
39	B	B	B	B	B	B	B	B	B	B	B	B	B	B	B	B	B	B	B	B
40	B	B	B	B	B	B	B	B	B	B	B	B	B	B	B	B	B	B	B	B
41	A	A	A	A	A	A	A	A	A	A	A	A	A	A	A	A	A	A	A	A
42	A	A	A	A	B	B	B	B	B	A	A	A	A	A	A	A	A	A	A	A
43	B	B	B	B	B	B	B	B	B	B	B	B	B	B	B	B	B	B	B	B
44	A	A	A	A	A	A	A	A	A	A	A	A	A	A	A	A	A	A	A	A
45	A	A	A	A	B	B	B	B	B	A	A	A	A	A	A	A	A	A	A	A
46	B	B	B	B	B	B	B	B	B	B	B	B	B	B	B	B	B	B	B	A
47	B	B	B	B	B	B	B	B	B	B	B	B	B	B	B	B	B	B	B	B
48	B	B	B	B	B	B	B	B	B	B	B	B	B	B	B	B	B	B	B	B
49	B	B	B	B	B	B	B	B	B	A	A	A	A	A	A	A	B	B	B	A
50	B	B	B	B	B	B	B	B	B	B	B	B	B	B	B	B	B	B	B	B
51	B	B	B	B	B	B	B	B	B	B	B	B	B	B	B	B	B	B	B	B
52	B	B	B	B	B	B	B	B	B	B	B	B	B	B	B	B	B	B	B	B
53	A	A	A	A	B	B	B	B	B	B	B	B	B	B	B	B	B	B	B	A
54	B	B	B	B	B	B	B	B	B	B	B	B	B	B	B	B	B	B	B	B
55	B	B	B	B	B	B	B	B	B	B	B	B	B	B	B	B	B	B	B	B
56	A	A	A	B	B	B	B	B	B	B	B	B	B	B	B	B	B	B	B	B
57	A	A	A	A	A	A	A	A	A	A	A	A	A	A	A	A	A	A	A	A
58	B	B	B	B	B	B	B	B	B	B	B	B	B	B	B	B	B	B	B	B
59	B	B	B	B	B	B	B	B	B	B	B	B	B	B	B	B	B	B	B	A
60	B	B	B	B	B	B	B	B	B	B	B	B	B	B	B	B	B	B	B	B
61	A	A	A	A	A	A	A	A	A	A	A	A	A	A	A	A	A	A	A	A
62	A	A	A	A	A	A	A	A	A	A	A	A	A	A	A	A	A	A	A	A
63	A	A	A	A	A	A	A	A	A	A	A	A	A	A	A	A	A	A	B	A
64	A	A	A	A	A	A	A	A	A	A	A	A	A	A	A	A	A	A	A	A
65	A	A	A	A	A	A	A	A	A	A	A	A	A	A	A	A	A	A	B	B
66	A	A	A	A	B	B	A	A	A	A	A	A	A	A	A	A	A	A	A	A
67	B	B	B	B	B	B	B	B	B	B	B	B	B	B	B	B	B	B	B	B
68	B	B	B	A	A	A	A	A	A	A	A	A	A	A	A	A	A	A	A	A
69	A	A	A	A	A	A	A	A	A	A	A	A	A	A	A	A	A	A	A	A
70	A	A	A	A	B	B	A	A	A	A	A	A	A	A	A	A	A	A	A	A
71	A	A	A	A	A	A	A	A	A	A	A	A	A	A	A	A	A	A	A	A
72	A	A	A	A	A	A	A	A	A	A	A	A	A	A	A	A	A	A	A	A
73	A	A	A	A	A	A	A	A	A	A	A	A	A	A	A	A	A	A	A	A
74	A	A	A	A	A	A	A	A	A	A	A	A	A	A	A	A	A	A	A	A
75	A	A	A	A	A	A	A	A	A	A	A	A	A	A	A	A	A	A	A	A
76	A	A	A	A	A	A	A	A	A	A	A	A	A	A	A	A	A	A	A	A
77	A	A	A	A	A	A	A	A	A	A	A	A	A	A	A	A	A	A	A	A
78	A	A	A	A	A	A	A	A	A	A	A	A	A	A	A	A	A	A	A	A
79	A	A	A	A	A	A	A	A	A	A	A	A	A	A	A	A	A	A	A	A
80	A	A	A	A	A	A	A	A	A	A	A	A	A	A	A	A	A	A	A	A
81	A	A	A	A	A	A	A	B	B	B	B	B	B	B	B	B	B	B	B	B
82	B	B	B	B	B	B	B	B	B	B	B	B	B	B	B	B	B	B	B	B
83	B	B	A	A	A	A	A	A	A	A	A	A	A	A	A	A	A	A	A	B
84	A	A	A	A	A	A	A	A	A	A	A	A	A	A	A	A	A	A	A	A
85	A	A	A	A	A	A	A	A	A	A	A	A	A	A	A	A	A	A	A	A
86	A	A	A	A	A	A	A	B	B	B	B	B	A	A	A	A	A	A	A	A
87	B	B	B	B	B	B	B	B	B	B	B	B	B	B	B	B	B	B	B	B
88	A	A	A	A	A	A	A	A	A	A	A	A	A	A	A	A	A	A	A	A
89	B	B	B	A	A	A	A	A	A	A	A	A	A	A	A	A	A	A	A	A
90	A	A	A	A	A	A	A	A	A	A	A	A	A	A	A	A	A	A	A	A
91	B	B	B	A	A	A	A	A	A	A	A	A	A	A	A	A	A	A	A	A
92	A	A	A	A	A	A	A	A	A	A	A	A	A	A	A	A	A	A	A	A
93	A	A	A	A	A	A	A	A	A	A	A	A	A	A	A	A	A	A	A	A
94	A	A	A	A	A	A	A	A	A	A	A	A	A	A	A	A	A	A	A	A
95	A	A	A	A	A	A	A	A	A	A	A	A	A	A	A	A	A	A	A	A
96	B	B	B	A	A	A	A	A	A	A	A	A	A	A	A	A	A	A	A	A
97	A	A	A	A	A	A	A	A	A	A	A	A	A	A	A	A	A	A	A	A
98	A	A	A	A	A	A	A	A	A	A	A	A	A	A	A	A	A	A	A	A
99	B	B	B	B	B	B	B	B	B	B	B	B	B	B	B	B	B	B	B	B
100	B	B	B	B	B	A	A	A	A	A	A	A	A	A	A	A	A	A	A	A
101	B	B	B	B	B	B	B	B	B	B	B	B	B	B	B	B	B	B	B	B
102	B	B	B	A	A	A	A	A	A	A	A	A	A	A	A	A	A	A	A	A
103	A	A	A	A	A	A	A	A	A	A	A	A	A	A	A	A	A	A	A	A
104	A	A	A	A	A	A	A	A	A	A	A	A	A	A	A	A	A	A	A	A
105	A	A	A	A	A	A	A	A	A	A	A	A	A	A	A	A	A	A	A	A
106	A	A	A	A	A	A	A	A	A	A	A	A	A	A	A	A	A	A	A	A
107	A	A	A	A	A	A	A	A	A	A	A	A	A	A	A	A	A	A	A	A
108	A	A	A	A	A	A	A	A	A	A	A	A	A	A	A	A	A	A	B	A
109	A	A	A	A	A	A	A	A	A	A	A	A	A	A	A	A	A	A	A	A
110	A	A	A	A	A	A	A	A	A	A	A	A	A	A	A	A	A	A	A	A
111	A	A	A	A	A	A	A	A	A	A	A	A	A	A	A	A	A	A	A	A
112	B	B	B	B	B	B	B	B	B	B	B	B	B	B	B	B	B	B	B	B
113	A	A	A	A	A	A	A	A	A	A	A	A	A	A	A	A	A	A	A	A
114	A	A	A	A	A	A	A	A	A	A	A	A	A	A	A	A	A	A	A	A
115	A	A	A	A	A	A	A	A	A	A	A	A	A	A	A	A	A	A	A	A
116	B	B	B	A	A	A	A	A	A	A	A	A	A	A	A	A	A	A	A	A
117	A	A	A	A	A	A	A	A	A	A	A	A	A	A	A	A	A	A	A	A
118	A	A	A	A	A	A	A	A	A	A	A	A	A	A	A	A	A	A	A	A
119	B	A	A	A	A	A	A	A	A	A	A	A	A	A	A	A	A	A	A	A
120	B	B	B	B	B	B	B	B	B	B	B	B	B	B	B	B	B	B	B	B
AR2	A	A	A	A	A	A	A	A	A	A	A	A	A	A	A	A	A	A	A	A
PI399036	B	B	B	B	B	B	B	B	B	B	B	B	B	B	B	B	B	B	B	B
aResponses of individual 120 RILs to (i) R17 + Val 12-11, the mixture of P. sojae R17 and Val 12-11 isolates (Rps12-specific resistance); (ii) P. sojae isolate V13 (Rps13-specific resistance). A, susceptible response; B, resistant response.
bGenotypes at the SSR and SBP marker sites: A, homozygous for AR2 allele; B, homozygous for PI399036 allele.
