# Supplementary material for: Tightly linked Rps12 and Rps13 genes provide broad-spectrum Phytophthora resistance in soybean
Source: Sci Rep. 2021 Aug 19;11:16907. doi: 10.1038/s41598-021-96425-1 (PMC8377050; doi:10.1038/s41598-021-96425-1)
Supplement: Supplementary file 6 — Supplementary Table S5. [file 41598_2021_96425_MOESM6_ESM.xlsx]

## Sheet: Table S5 (3)
Table S5- Annotated genes of the soybean Chromosome 18 between 56319742 bp and 56412458 bp.
Gene Name	Chromosome Location		Gene Annotations
	Start	Stop
Glyma.18g282400	56323046	56324310	Ring Finger Protein
Glyma.18g282500	56330046	56339511	E3 Ubiquitin Protein Ligase DRIP1-Related
Glyma.18g282600	56353572	56355551	Disease resistance-responsive (dirigent-like protein) family protein
Glyma.18g282700	56360395	56373654	Trithorax-like protein 2
Glyma.18g282800	56377928	56395985	D-IMPORTIN 7/RANBP7
Glyma.18g282900	56387634	56388991	No Annotation
Glyma.18g283000	56389043	56391457	RNA recognition motif. (a.k.a. RRM, RBD, or RNP domain
Glyma.18g283100	56397323	56405619	Aspartyl Proteases
Glyma.18g283200	56406350	56408927	NB-ARC domain-containing disease resistance protein
Glyma.18g283300	56411520	56416642	Protein phosphatase 2C
